# Supplementary material for: Hydralazine Attenuates Lipopolysaccharide-Induced Murine Myocardial Dysfunction by Inhibition of Semicarbazide-Sensitive Amine Oxidase
Source: Antioxidants (Basel). 2025 Dec 14;14(12):1502. doi: 10.3390/antiox14121502 (PMC12729300; doi:10.3390/antiox14121502)
Supplement: Supplementary file 1 [file antioxidants-14-01502-s001.zip]

Archive with 1 entries (1 files):
- antioxidants-3962959-supplementary.pdf
